# Supplementary material for: Occurrence of a novel mastrevirus in sugarcane germplasm collections in Florida, Guadeloupe and Réunion
Source: Virol J. 2017 Jul 28;14:146. doi: 10.1186/s12985-017-0810-9 (PMC5534050; doi:10.1186/s12985-017-0810-9)
Supplement: Supplementary file 1 — Whole genome pairwise comparison. (XLSX 25 kb) [file 12985_2017_810_MOESM1_ESM.xlsx]

## Sheet: Mastres_genomes_130217.fas_mat
	KX787914_SCSV	AF072672_SSRV_A	EU244916_SSRV_B	EU244915_ESV	EU244914_SSV_B	M82918_SSV_A	AF239159_SSEV	EU445697_USV	GQ273988_SacSV	EU224264_PanSV_C	GQ415389_PanSV_E	X60168_PanSV_B	L39638_PanSV_A	EU224265_PanSV_D	GQ415397_PanSV_H	GQ415396_PanSV_G	GQ415401_PanSV_I	AF007881_MSV_C	AF329889_MSV_D	EU628643_MSV_K	EU628626_MSV_E	EU628641_MSV_J	EU628639_MSV_I	EU628597_MSV_B	Y00514_MSV_A	EU628638_MSV_H	EU628629_MSV_F	EU628631_MSV_G	M23022_DSV	JF508490_EMSV	E02258_MiSV	HM122238_DDSMV	M20021_CSMV	HQ113104_BCSMV	JF905486_PSMV_A	JQ948069_PSMV_B	JQ948087_PDSMV	JQ948088_DCSMV_B	JQ948091_DCSMV_A	KJ437671_ACSV	KF806702_SMaV	JQ948051_SSMV_1	JQ948052_SSMV_2	JX458740_DfasMV	KX352044_SCStV_D	KX352043_SCStV_B	KX352045_SCStV_C	KR150789_SCStV_A	JQ361910_WDIV
KX787914_SCSV	100.001
AF072672_SSRV_A	74.201	100.001
EU244916_SSRV_B	73.901	88.701	100.001
EU244915_ESV	75.301	78.101	77.801	100.001
EU244914_SSV_B	73.201	73.401	73.501	76.201	100.001
M82918_SSV_A	73.401	75.401	74.901	77.101	84.401	100.001
AF239159_SSEV	73.101	72.401	72.501	71.301	69.901	70.701	100.001
EU445697_USV	75.901	70.501	69.501	71.501	69.001	70.601	74.201	100.001
GQ273988_SacSV	72.701	70.501	70.701	70.701	68.001	69.001	72.301	76.201	100.001
EU224264_PanSV_C	68.401	69.201	69.101	68.601	67.501	68.101	71.001	71.201	69.601	100.001
GQ415389_PanSV_E	68.601	69.301	69.001	69.701	68.101	67.601	69.601	70.501	69.801	92.401	100.001
X60168_PanSV_B	69.001	68.501	68.801	68.401	67.701	66.901	70.601	69.401	70.001	90.001	90.401	100.001
L39638_PanSV_A	69.901	69.501	69.801	70.301	67.301	68.601	71.301	71.301	71.601	92.001	88.901	87.901	100.001
EU224265_PanSV_D	70.001	69.801	70.301	70.201	68.301	69.201	72.201	71.101	71.801	87.901	87.501	88.001	87.801	100.001
GQ415397_PanSV_H	69.801	69.201	69.901	69.301	68.201	68.001	71.301	71.301	71.501	88.701	88.901	86.901	88.101	92.601	100.001
GQ415396_PanSV_G	68.101	69.101	69.401	68.401	67.401	67.801	69.301	69.401	70.601	87.301	88.001	87.601	86.101	87.901	85.601	100.001
GQ415401_PanSV_I	69.101	69.601	69.901	68.801	68.001	68.901	70.101	71.701	71.001	82.901	83.101	81.801	83.701	84.901	85.001	81.601	100.001
AF007881_MSV_C	68.301	68.001	67.001	67.501	65.201	66.401	67.201	68.901	66.401	67.701	67.201	66.801	68.401	66.901	67.501	66.401	67.201	100.001
AF329889_MSV_D	68.001	67.701	67.101	67.201	66.201	66.401	67.201	68.901	67.301	67.301	66.401	66.401	68.001	67.701	67.301	65.401	66.301	93.201	100.001
EU628643_MSV_K	67.201	67.101	66.801	67.701	65.101	66.601	68.101	68.801	66.401	67.101	66.601	66.401	68.401	67.101	67.601	65.401	66.801	91.201	92.401	100.001
EU628626_MSV_E	67.701	68.001	67.001	68.201	66.301	66.001	68.501	69.001	67.201	66.001	65.601	65.701	66.301	66.101	66.601	64.701	64.901	86.001	87.701	87.101	100.001
EU628641_MSV_J	68.301	67.101	67.701	67.901	66.101	66.101	68.201	69.201	67.101	67.101	66.001	65.201	67.101	67.201	67.601	65.701	66.701	88.001	89.301	88.801	91.901	100.001
EU628639_MSV_I	66.901	67.201	67.101	67.101	65.701	66.501	68.001	68.801	66.201	66.001	65.701	66.001	66.501	66.501	66.401	64.301	65.901	86.301	87.401	86.801	91.701	90.101	100.001
EU628597_MSV_B	68.201	67.301	67.001	68.301	65.701	66.101	67.701	69.501	67.501	66.901	66.401	66.601	67.901	68.101	67.501	66.301	68.501	81.101	82.101	83.001	84.301	84.201	84.901	100.001
Y00514_MSV_A	67.201	67.401	66.901	68.001	65.201	65.501	69.001	69.301	68.901	67.501	67.001	66.701	68.101	68.001	67.001	65.901	67.001	80.101	81.601	82.201	83.701	83.501	84.001	90.101	100.001
EU628638_MSV_H	68.601	68.401	69.001	68.501	66.401	67.101	69.001	70.301	68.401	67.801	66.901	66.501	67.601	68.501	67.201	66.201	67.301	82.801	84.001	84.201	86.201	85.801	86.201	90.501	89.001	100.001
EU628629_MSV_F	67.201	66.901	67.201	67.401	65.001	66.001	67.101	68.401	67.301	67.401	66.901	66.701	67.501	67.901	67.601	65.501	66.301	80.201	80.701	81.101	83.701	83.401	84.501	89.101	86.201	86.701	100.001
EU628631_MSV_G	68.801	68.201	67.401	68.201	65.101	65.801	68.501	68.601	67.901	67.501	66.301	66.801	67.701	67.001	66.801	65.501	67.601	80.701	81.801	81.801	84.601	83.901	84.901	88.301	88.601	88.001	92.001	100.001
M23022_DSV	68.001	67.601	66.701	66.601	65.001	64.801	68.401	66.601	66.901	66.601	66.001	65.501	67.301	66.101	65.701	64.901	65.101	67.401	68.201	67.701	68.001	67.601	68.601	68.501	68.901	68.901	69.001	68.801	100.001
JF508490_EMSV	61.301	61.601	60.801	62.001	62.701	61.601	63.201	61.301	60.201	62.401	61.801	62.201	61.801	63.601	63.001	62.501	60.301	62.601	63.901	61.501	61.101	61.601	61.101	60.401	59.801	62.201	60.001	62.201	59.301	100.001
E02258_MiSV	61.801	62.101	61.101	62.101	62.601	62.801	62.701	61.901	60.701	61.301	62.901	61.301	61.301	60.901	61.601	61.501	62.501	59.901	61.401	60.801	60.501	60.601	60.301	59.801	61.201	62.601	59.101	61.301	61.101	68.601	100.001
HM122238_DDSMV	58.801	61.001	59.101	61.901	58.301	57.901	61.701	58.501	61.301	60.501	60.501	60.701	60.301	62.201	61.201	60.601	61.601	59.801	59.601	60.101	59.201	60.301	60.601	59.901	61.001	60.201	60.601	61.001	59.601	61.001	61.401	100.001
M20021_CSMV	61.201	61.501	61.801	61.801	59.201	60.701	60.501	61.201	62.401	60.901	61.701	61.301	60.501	61.101	60.301	61.001	61.701	61.401	62.301	61.101	62.201	61.001	61.301	61.001	62.301	60.601	60.501	61.301	61.701	59.301	61.801	70.601	100.001
HQ113104_BCSMV	59.101	60.201	59.501	60.601	60.601	59.201	60.201	60.401	60.401	60.601	59.601	61.201	60.401	61.101	60.901	59.901	61.101	61.201	60.201	61.401	60.701	60.301	60.201	62.401	60.701	60.401	62.901	61.401	62.601	61.101	60.101	64.901	61.801	100.001
JF905486_PSMV_A	59.701	59.501	60.101	61.701	60.201	60.601	61.501	60.301	61.801	60.201	60.301	60.501	61.401	61.001	59.901	59.901	61.601	62.401	62.801	62.601	62.601	62.001	62.601	61.701	61.801	62.201	62.601	63.101	62.501	60.301	61.501	65.401	64.501	76.101	100.001
JQ948069_PSMV_B	60.001	59.001	61.101	61.901	59.601	61.501	61.601	61.501	62.001	60.801	60.101	61.701	61.501	61.001	61.001	61.401	62.601	61.601	62.101	63.001	62.401	62.401	61.401	62.101	60.001	61.501	62.501	62.501	62.501	61.701	60.901	65.701	63.501	76.201	91.801	100.001
JQ948087_PDSMV	61.501	60.201	60.801	61.201	59.401	60.501	60.001	61.301	61.301	60.601	60.001	60.501	60.101	60.401	60.601	60.801	62.101	60.001	60.001	61.301	60.701	60.401	60.501	61.401	61.101	60.401	62.101	61.101	61.001	60.201	59.001	62.901	64.201	75.401	77.901	77.501	100.001
JQ948088_DCSMV_B	61.201	62.201	59.901	63.601	60.801	62.301	61.901	62.201	63.001	62.301	61.501	61.401	61.501	62.801	62.301	61.901	61.901	61.101	61.701	60.701	61.401	62.201	61.301	60.101	61.101	61.201	60.401	63.301	62.201	61.601	61.301	64.601	63.401	75.201	79.201	78.601	74.501	100.001
JQ948091_DCSMV_A	60.101	60.901	60.001	63.101	60.601	61.101	61.101	61.401	61.101	62.701	61.701	61.401	61.301	63.501	63.201	62.501	62.601	61.401	61.301	60.801	61.701	61.801	60.801	60.701	61.501	60.201	59.901	62.401	60.301	61.901	60.501	65.401	64.101	73.001	73.901	73.501	72.601	93.701	100.001
KJ437671_ACSV	62.401	61.501	61.101	62.201	61.101	61.801	62.301	63.001	62.901	62.201	61.201	61.101	62.701	61.401	61.301	60.401	62.101	60.401	59.401	58.701	61.001	61.301	61.001	59.601	61.301	61.501	60.901	61.001	61.401	60.501	61.801	60.601	60.801	59.601	60.801	60.501	60.701	61.301	62.401	100.001
KF806702_SMaV	60.201	59.401	58.001	59.901	58.101	58.001	60.801	60.201	60.401	60.701	59.301	58.901	60.201	59.701	59.401	59.801	59.001	59.101	60.701	59.601	60.201	60.201	59.801	59.501	60.001	60.301	60.101	59.601	59.501	59.801	60.701	60.101	60.001	58.801	61.001	60.901	59.201	60.801	60.001	61.201	100.001
JQ948051_SSMV_1	58.601	61.801	59.801	59.801	59.501	60.901	60.201	60.001	61.001	60.601	60.501	61.801	59.901	61.001	60.501	60.901	59.601	60.401	60.201	59.201	61.001	60.901	60.901	60.301	60.401	61.501	58.901	58.801	61.501	59.301	58.801	61.401	61.301	59.201	59.001	59.201	58.401	60.701	59.701	61.301	60.601	100.001
JQ948052_SSMV_2	59.701	60.401	59.901	60.701	59.401	61.601	60.501	60.301	59.101	59.201	59.901	59.501	60.201	60.701	60.301	60.001	60.101	59.001	59.501	59.501	61.001	59.301	61.701	60.901	60.101	60.401	60.901	58.501	61.101	60.801	57.801	60.801	59.601	60.001	59.801	59.401	59.801	60.201	60.001	60.801	60.901	63.301	100.001
JX458740_DfasMV	59.901	58.701	60.601	59.401	59.901	59.201	60.801	60.801	59.301	60.401	61.101	61.901	60.801	61.001	60.701	60.401	61.001	60.201	59.701	58.801	59.601	60.101	60.701	62.301	61.201	61.201	61.501	60.301	61.301	60.501	58.201	59.401	60.801	59.501	60.101	59.401	60.801	59.801	61.301	62.201	60.501	61.201	68.001	100.001
KX352044_SCStV_D	60.501	61.801	62.401	59.801	60.101	60.401	58.701	59.701	59.901	59.601	57.701	58.401	58.701	60.001	60.401	60.301	58.401	62.001	62.801	60.401	61.401	61.501	62.101	61.001	61.901	61.601	60.501	61.901	59.601	58.001	59.101	59.701	60.601	59.001	59.701	59.201	59.201	59.901	59.501	59.501	61.501	58.801	61.601	59.701	100.001
KX352043_SCStV_B	60.501	61.601	61.901	60.701	59.901	60.401	58.801	59.501	60.501	59.401	58.401	58.301	59.001	58.801	58.701	58.601	59.101	60.901	61.301	60.001	60.101	60.501	60.801	60.701	60.301	60.901	59.401	59.301	59.401	59.201	59.601	60.501	59.501	58.701	58.901	59.201	61.201	58.601	58.301	60.501	60.801	59.101	60.201	61.501	91.501	100.001
KX352045_SCStV_C	61.301	61.101	61.801	60.501	61.201	60.701	58.801	59.701	61.101	58.301	60.201	58.601	59.001	59.701	59.101	60.301	59.801	61.301	61.001	59.601	59.401	60.301	60.801	60.001	59.701	60.801	60.201	60.401	59.601	59.301	58.601	59.501	60.301	58.501	59.601	59.901	58.801	59.301	58.601	59.801	61.901	59.101	59.801	61.101	88.401	91.201	100.001
KR150789_SCStV_A	60.401	60.401	62.001	60.601	61.101	60.301	59.601	58.501	60.301	59.301	59.401	59.101	60.601	59.201	59.301	58.801	59.801	61.201	61.301	60.101	59.701	60.601	61.201	60.001	61.501	61.801	60.701	61.301	59.401	58.301	58.301	60.001	59.201	57.701	58.701	58.901	59.801	58.801	58.501	59.601	61.201	59.701	58.801	60.501	89.101	91.001	90.301	100.001
JQ361910_WDIV	61.901	62.801	63.201	62.201	64.201	61.701	63.201	64.201	61.401	63.601	63.901	63.301	62.501	63.201	63.901	63.501	63.201	62.701	62.801	63.801	62.701	62.701	62.801	63.401	62.901	62.501	61.301	62.701	61.101	60.101	60.301	59.001	59.301	57.601	60.001	58.901	60.501	58.701	58.701	62.601	61.201	59.801	60.101	61.401	62.501	62.701	62.401	62.001	100.001
JQ624879_MSRV	63.001	63.001	63.701	62.301	62.801	62.001	64.101	62.601	62.601	62.601	62.701	62.401	62.501	63.701	63.101	61.501	63.101	63.401	62.701	63.101	62.801	62.101	62.001	61.201	62.801	61.701	62.001	63.501	60.701	60.101	63.001	58.901	60.301	58.501	59.601	59.901	59.101	61.101	60.501	60.301	59.601	58.901	61.001	58.701	63.301	64.301	63.601	63.501	66.801
KJ187745_SWSV_A	59.501	60.901	60.301	59.901	60.301	59.401	58.201	60.501	57.401	58.401	59.401	58.801	58.501	59.201	59.201	58.601	58.601	58.501	59.301	59.501	59.101	59.101	59.101	57.301	59.601	60.201	58.001	59.001	58.201	59.801	59.701	57.901	59.101	58.701	59.201	58.101	58.701	59.601	58.901	60.101	58.001	58.201	59.601	58.701	61.401	62.101	61.801	61.601	61.201
KJ187749_SWSV_C	58.301	61.401	59.801	59.501	59.401	59.301	60.001	59.101	59.101	58.401	59.101	59.701	58.801	60.201	58.801	59.201	58.801	58.301	58.201	59.201	60.501	59.101	59.301	58.801	59.801	59.701	58.001	59.401	58.901	58.601	60.401	58.601	58.001	58.901	58.001	58.901	59.901	59.301	59.001	62.601	58.601	58.901	58.101	59.101	61.501	62.001	61.601	61.101	61.301
KJ187747_SWSV_B	59.901	59.901	59.501	58.501	59.701	60.301	60.301	60.001	57.701	59.201	59.201	60.801	59.301	59.801	59.201	59.701	58.401	57.501	58.301	59.501	59.301	58.901	58.801	59.201	59.301	58.901	58.501	59.601	58.201	58.601	61.301	58.601	57.701	58.901	59.901	59.201	59.901	59.301	59.101	61.301	58.501	59.101	59.601	57.601	62.101	61.201	61.501	61.201	60.901
AJ783960_WDV_A	59.701	59.901	60.201	60.401	60.701	59.501	58.501	59.501	60.801	60.401	61.101	61.301	60.601	60.401	59.801	61.301	61.401	58.801	59.301	58.401	58.701	60.401	59.501	59.201	59.901	60.001	60.301	59.401	61.501	60.601	59.301	59.501	59.601	59.501	60.001	59.801	58.901	60.301	60.401	61.001	59.201	59.201	59.501	61.601	61.001	60.501	59.101	60.301	61.601
FJ620684_WDV_B	59.901	59.501	60.501	59.301	61.401	60.701	59.301	58.901	58.701	60.101	60.001	60.601	59.101	61.001	60.801	61.301	60.601	59.901	58.801	60.001	59.301	59.801	59.101	58.501	59.601	60.601	57.701	59.501	60.901	61.601	60.101	59.301	59.401	59.301	59.501	58.701	58.801	59.001	59.101	60.801	58.201	59.301	59.901	60.101	61.301	59.401	59.101	59.801	59.401
AM040732_WDV_E	58.801	58.901	58.801	60.001	61.701	60.001	58.301	61.101	58.201	60.401	59.301	60.901	60.501	59.501	60.301	60.301	59.701	59.701	58.301	59.701	59.301	58.601	59.401	60.501	59.301	58.901	59.501	58.601	59.501	58.801	58.301	60.601	59.001	60.301	58.701	57.301	56.601	59.501	59.101	59.401	60.001	60.301	59.301	60.801	60.401	61.401	59.301	59.401	60.401
JQ647455_WDV_C	58.601	59.001	58.601	59.901	61.101	59.701	58.001	60.301	57.901	59.201	58.201	60.201	59.601	59.901	60.501	59.901	60.201	58.501	57.901	59.301	59.001	58.701	58.601	59.001	58.501	58.301	57.701	57.401	60.701	59.101	59.601	60.501	59.001	59.201	58.201	57.001	58.101	58.901	59.301	59.001	59.801	59.301	59.601	61.901	60.801	61.001	59.101	60.201	60.701
JN791096_WDV_D	60.101	59.901	60.401	61.301	60.201	59.901	58.201	60.601	59.601	60.601	60.601	60.801	60.101	60.501	60.001	61.101	60.701	58.701	58.601	58.701	58.101	58.301	59.701	59.301	59.401	59.701	59.101	58.401	61.401	59.801	59.301	60.001	58.701	59.401	59.201	57.501	58.101	60.701	59.601	61.101	60.801	60.201	58.401	60.301	59.701	60.301	60.001	59.601	58.901
AM296025_ODV	61.601	59.501	59.601	60.801	60.101	60.001	58.401	59.001	60.201	59.601	59.301	60.501	60.301	60.501	61.201	59.901	59.801	59.801	59.401	60.401	60.901	59.701	59.501	58.701	59.301	60.701	60.201	60.401	59.501	59.901	57.801	60.101	59.401	59.301	58.501	58.901	57.701	58.701	58.001	59.501	59.701	59.501	59.901	59.301	60.301	59.301	59.401	59.301	60.601
AM849097_CpCDV_C	60.301	60.201	61.101	60.601	59.901	58.501	58.801	60.401	60.401	58.401	57.701	58.501	59.201	58.801	58.501	60.301	58.301	60.201	59.601	59.601	59.001	60.001	60.201	60.701	59.601	60.301	58.701	58.101	60.801	60.701	60.801	60.001	57.701	58.801	58.701	57.901	58.601	58.001	59.101	61.401	59.501	60.701	59.301	59.301	59.401	59.001	60.901	60.401	59.801
FR687960_CpCDV_D	60.801	61.501	61.801	61.301	59.701	58.801	59.501	62.801	60.301	59.101	59.101	58.901	59.301	58.101	58.301	58.901	58.801	61.301	60.101	60.701	61.301	61.301	61.401	60.701	60.801	61.901	60.301	60.701	62.101	60.401	60.701	62.401	59.601	59.401	58.801	59.701	57.901	57.401	57.101	61.201	58.901	59.801	58.701	59.401	59.701	59.301	59.101	59.801	59.201
AM933135_CpCDV_E	60.101	61.001	59.601	59.001	59.401	60.101	60.501	59.601	59.601	60.001	60.101	59.301	60.101	59.201	58.701	59.801	59.401	60.801	60.201	60.501	60.601	61.401	61.401	61.101	61.201	60.301	59.901	59.501	61.501	58.401	60.501	60.401	58.901	59.001	59.201	58.701	58.701	57.701	58.101	61.101	59.501	60.401	60.001	59.301	61.201	60.201	60.101	60.901	58.401
FR687959_CpCDV_A	60.101	61.101	60.001	59.201	59.901	60.001	60.401	60.301	59.501	59.001	59.101	57.501	59.101	60.401	57.901	59.201	59.001	61.101	60.201	60.601	60.701	60.701	61.301	61.101	60.401	61.801	61.301	59.801	61.601	58.901	59.601	60.101	58.501	59.501	59.601	59.401	58.201	59.101	58.901	60.601	59.001	59.101	57.501	58.301	60.301	60.001	60.401	58.601	59.401
Y11023_CpCDV_B	59.901	59.401	60.501	60.501	59.801	58.101	59.801	59.301	59.101	57.701	57.901	58.301	59.301	58.301	58.001	59.701	57.901	59.801	59.701	60.801	61.201	59.901	61.301	60.101	60.101	59.501	58.301	58.901	61.201	59.501	59.301	59.201	58.401	59.201	58.101	59.001	60.701	58.601	58.501	60.601	58.401	61.401	59.001	59.001	58.901	60.201	60.201	58.901	59.401
GU256531_CpCV_B	58.301	59.901	59.801	59.201	58.201	58.401	58.301	58.401	58.601	57.701	57.101	57.501	57.801	57.901	56.101	57.801	57.001	58.301	58.001	58.101	58.201	57.301	58.701	59.301	59.501	59.701	58.601	59.301	59.901	58.301	59.301	57.801	58.001	58.401	58.501	58.601	59.501	59.001	58.801	59.301	56.601	59.901	59.601	60.001	58.101	58.801	58.701	59.401	59.501
JN989415_CpCV_A	59.501	58.001	58.901	57.301	58.101	59.401	58.101	59.401	59.101	58.201	57.501	59.001	58.201	57.601	56.901	58.001	57.601	59.001	58.501	58.701	59.101	57.701	59.001	58.801	57.401	58.201	58.501	58.001	58.601	59.001	57.501	59.301	59.801	60.001	58.001	58.901	59.201	60.001	58.401	59.201	56.401	59.301	58.201	59.401	59.201	58.801	59.301	60.301	59.001
JN989426_CpCV_E	59.201	58.801	59.501	57.901	58.101	58.901	58.001	59.201	59.201	57.701	57.801	58.101	59.001	58.201	57.901	57.901	56.801	58.901	58.201	57.601	58.001	58.201	58.501	57.501	56.601	57.901	57.901	58.201	59.501	58.701	57.101	58.901	57.601	58.901	58.301	58.001	59.201	58.101	57.101	58.901	57.301	60.501	58.001	59.901	58.101	58.701	58.701	59.101	59.301
JN989416_CpCV_C	59.401	58.501	60.201	58.701	58.901	60.001	58.201	59.401	58.601	58.101	58.201	59.701	57.501	59.601	58.801	58.001	57.401	58.101	58.701	59.501	57.701	58.001	58.901	60.801	58.201	59.701	58.301	57.501	59.201	58.601	59.501	56.801	58.601	60.301	59.101	58.801	58.101	59.601	58.601	59.001	57.901	59.701	59.301	59.401	60.301	59.701	58.901	60.501	60.301
JN989420_CpCAV	60.101	60.001	59.601	59.001	59.401	58.601	58.901	59.001	58.501	56.201	57.201	57.201	58.001	57.501	57.401	57.001	56.201	58.901	59.101	59.001	59.101	58.801	59.901	59.401	60.401	60.201	60.201	58.301	58.701	60.501	59.401	58.901	57.201	58.801	58.201	59.001	58.401	58.701	57.901	58.601	58.501	58.101	58.701	60.101	58.701	58.901	59.001	59.701	58.601
JN989446_TYDV_C	59.901	59.201	61.101	58.701	58.801	59.201	60.001	59.701	58.201	58.101	58.701	60.501	59.301	59.001	59.201	58.801	58.601	60.101	59.501	59.601	59.801	60.701	61.001	60.601	60.701	60.101	59.801	60.201	60.701	59.301	59.001	59.901	59.501	60.001	58.101	59.101	58.601	59.401	58.601	58.301	58.901	58.901	57.801	58.301	60.501	60.701	60.601	61.101	59.101
M81103_TYDV_A	60.001	59.501	59.601	57.901	58.501	59.001	59.201	58.801	58.001	58.801	59.501	60.401	59.401	59.001	59.501	59.001	59.301	59.401	59.001	58.601	59.401	60.401	60.001	59.801	59.401	59.801	59.201	58.301	61.201	58.901	59.901	59.901	59.201	58.701	57.901	59.001	58.501	58.901	58.701	59.801	58.401	60.301	58.901	58.501	59.401	59.201	60.201	60.501	59.301
GU256532_CpRLV	59.301	61.701	60.601	62.001	59.501	59.501	58.801	60.901	59.201	59.201	57.501	58.301	58.801	57.801	58.101	58.201	57.501	57.901	57.701	58.101	58.301	58.101	59.101	58.801	57.801	59.201	57.701	58.701	59.501	60.701	59.701	60.001	59.901	56.401	58.901	59.101	59.201	58.501	58.301	60.301	58.101	59.501	59.901	59.001	59.801	59.901	60.501	60.101	60.401
JN989439_CpYV	60.201	60.201	60.601	61.201	59.901	58.201	60.001	59.501	58.201	57.901	59.201	58.401	59.601	58.301	58.001	58.001	57.401	59.801	58.901	59.401	59.001	59.701	60.501	59.801	58.601	59.401	59.701	60.001	58.901	57.401	55.701	57.601	58.101	58.901	57.901	58.801	57.901	58.501	59.201	59.101	58.101	58.401	58.001	57.701	61.701	60.701	60.301	60.101	59.301
[truncated: 25 more columns]
