# Supplementary material for: Occurrence of a novel mastrevirus in sugarcane germplasm collections in Florida, Guadeloupe and Réunion
Source: Virol J. 2017 Jul 28;14:146. doi: 10.1186/s12985-017-0810-9 (PMC5534050; doi:10.1186/s12985-017-0810-9)
Supplement: Supplementary file 2 — CP gene amino acid sequence pairwise comparison. (XLSX 35 kb) [file 12985_2017_810_MOESM2_ESM.xlsx]

## Sheet: Mastrevirus CP_130217.fas_mat
	KJ437671_ACSV	JQ948051_SSMV_1	KF806702_SMaV	JX458740_DfasMV	JQ948052_SSMV_2	KX352045_SCStV_C	KX352043_SCStV_B	KR150789_SCStV_A	KX352044_SCStV_D	KJ187749_SWSV_C	KJ187745_SWSV_A	KJ187747_SWSV_B	M20021_CSMV	HM122238_DDSMV	JQ948091_DCSMV_A	JQ948088_DCSMV_B	JQ948087_PDSMV	JQ948069_PSMV_B	JF905486_PSMV_A	HQ113104_BCSMV	KX787914_SCSV	EU445697_USV	GQ273988_SacSV	AF239159_SSEV	X60168_PanSV_B	GQ415389_PanSV_E	EU224264_PanSV_C	GQ415396_PanSV_G	L39638_PanSV_A	GQ415397_PanSV_H	EU224265_PanSV_D	GQ415401_PanSV_I	M82918_SSV_A	EU244914_SSV_B	EU244916_SSRV_B	AF072672_SSRV_A	EU244915_ESV	M23022_DSV	Y00514_MSV_A	EU628597_MSV_B	EU628638_MSV_H	EU628631_MSV_G	EU628629_MSV_F	EU628643_MSV_K	AF329889_MSV_D	AF007881_MSV_C	EU628641_MSV_J	EU628626_MSV_E	EU628639_MSV_I
KJ437671_ACSV	100.001
JQ948051_SSMV_1	49.701	100.001
KF806702_SMaV	42.001	50.201	100.001
JX458740_DfasMV	38.701	49.501	50.801	100.001
JQ948052_SSMV_2	41.401	49.501	48.201	65.001	100.001
KX352045_SCStV_C	40.301	43.401	45.801	44.701	46.901	100.001
KX352043_SCStV_B	40.701	43.901	45.401	45.101	46.901	95.301	100.001
KR150789_SCStV_A	39.401	44.301	45.001	44.301	46.101	94.501	92.501	100.001
KX352044_SCStV_D	42.401	43.901	45.401	47.501	48.601	89.701	92.901	88.901	100.001
KJ187749_SWSV_C	44.201	47.901	48.201	41.201	45.001	48.401	48.801	48.801	50.001	100.001
KJ187745_SWSV_A	43.301	46.901	48.201	40.401	44.601	47.201	47.601	47.601	48.801	97.601	100.001
KJ187747_SWSV_B	41.001	46.901	48.201	41.201	45.401	47.201	47.601	47.601	49.001	96.501	97.301	100.001
M20021_CSMV	41.301	45.501	44.801	42.901	46.001	44.801	46.301	45.201	46.301	48.301	47.101	46.501	100.001
HM122238_DDSMV	39.101	47.401	44.601	44.501	45.601	45.001	48.101	46.501	48.101	46.901	46.001	46.001	79.301	100.001
JQ948091_DCSMV_A	41.201	43.501	42.701	39.801	41.401	42.901	42.901	42.301	44.101	42.701	42.301	42.701	59.801	57.701	100.001
JQ948088_DCSMV_B	41.201	43.501	42.701	39.801	41.401	42.901	42.901	42.301	44.101	42.701	42.301	42.701	59.801	57.701	99.601	100.001
JQ948087_PDSMV	40.901	43.501	46.601	40.701	41.201	43.701	43.701	44.501	45.401	43.301	42.401	42.901	60.501	59.701	83.301	82.801	100.001
JQ948069_PSMV_B	40.601	44.501	46.401	39.001	41.601	44.501	46.201	45.801	47.501	42.901	42.001	42.401	59.201	58.401	85.401	84.901	88.701	100.001
JF905486_PSMV_A	41.101	44.501	45.501	39.801	42.001	46.201	46.201	46.201	47.501	44.101	43.301	43.701	58.801	59.201	86.201	85.801	89.501	96.201	100.001
HQ113104_BCSMV	35.901	36.801	41.101	37.901	40.801	42.501	43.301	43.801	44.601	43.501	42.701	43.101	58.001	56.301	81.901	81.501	78.101	79.301	79.301	100.001
KX787914_SCSV	43.701	42.901	43.501	44.501	49.401	45.701	46.601	46.201	47.801	44.301	43.901	43.401	46.001	42.901	40.501	40.501	42.801	40.701	40.301	39.701	100.001
EU445697_USV	44.001	43.301	44.101	46.201	49.201	45.701	46.101	46.101	47.701	42.601	42.601	42.101	44.201	45.401	42.001	42.001	43.601	41.901	42.801	39.201	89.901	100.001
GQ273988_SacSV	43.301	43.801	45.501	46.201	47.301	45.101	45.501	45.901	47.201	43.301	42.901	42.401	46.401	47.401	44.701	44.701	45.801	41.501	42.801	43.901	87.901	86.601	100.001
AF239159_SSEV	42.401	42.901	44.701	41.801	45.501	45.301	46.101	46.101	47.801	43.801	43.001	43.801	45.801	45.001	40.601	40.601	45.801	43.601	44.901	39.901	76.901	76.501	76.501	100.001
X60168_PanSV_B	46.501	43.101	42.501	39.801	43.901	46.901	46.501	47.701	47.701	46.901	46.401	47.301	46.401	46.001	42.001	42.001	46.401	43.001	45.501	40.901	73.201	72.801	73.101	73.101	100.001
GQ415389_PanSV_E	47.101	43.601	43.201	40.601	42.901	45.301	45.701	46.501	47.301	46.701	46.301	47.101	46.601	46.601	42.301	42.301	45.801	43.601	44.101	42.001	73.301	73.301	73.601	73.201	98.001	100.001
EU224264_PanSV_C	45.401	43.101	42.301	40.001	43.301	46.101	46.101	46.901	48.201	46.301	45.801	46.701	47.001	47.001	45.301	45.301	47.001	46.601	45.301	44.101	74.901	75.301	75.601	74.801	95.101	96.401	100.001
GQ415396_PanSV_G	43.901	41.701	42.601	40.801	42.701	47.201	48.001	48.001	49.601	46.501	46.101	46.901	47.201	47.201	46.401	46.401	47.501	45.801	46.601	44.901	72.901	74.901	72.801	73.201	93.501	94.801	95.601	100.001
L39638_PanSV_A	46.501	44.501	43.501	41.801	43.701	45.301	46.101	46.101	48.201	43.901	43.401	44.301	45.301	46.201	45.101	45.101	46.201	45.301	45.301	42.401	76.501	76.901	76.001	76.401	89.101	89.501	91.101	89.901	100.001
GQ415397_PanSV_H	45.701	43.601	41.701	43.001	46.301	45.901	45.501	46.701	47.501	44.001	43.601	44.401	45.501	44.701	43.401	43.401	43.201	42.401	44.101	42.301	76.101	77.301	78.901	76.801	86.201	87.001	88.301	87.001	89.501	100.001
EU224265_PanSV_D	45.201	43.601	42.501	43.001	46.701	45.901	45.501	46.701	47.501	44.401	44.001	44.901	46.801	46.201	43.101	43.101	44.101	43.201	44.901	41.601	76.901	78.101	79.701	78.501	87.801	88.701	89.901	88.701	91.901	97.601	100.001
GQ415401_PanSV_I	44.501	43.601	44.601	43.401	45.501	45.101	45.101	45.501	46.701	43.901	43.401	44.301	48.301	45.301	44.501	44.501	42.401	41.601	43.301	41.701	72.501	74.901	74.801	72.701	82.501	83.001	83.401	81.801	85.001	87.001	88.301	100.001
M82918_SSV_A	42.201	45.501	44.301	42.901	48.601	48.201	48.201	49.001	50.201	46.301	45.901	45.501	45.201	46.701	44.701	44.701	46.601	43.601	42.801	45.301	75.401	73.401	75.301	74.901	72.401	72.501	72.901	72.901	74.901	75.301	75.301	70.401	100.001
EU244914_SSV_B	46.901	43.801	42.301	42.601	47.301	48.601	50.601	50.601	53.001	46.301	45.901	45.901	45.601	45.001	43.901	43.901	42.401	41.901	43.201	44.101	76.201	73.001	74.101	75.701	72.001	72.901	72.901	71.701	74.501	76.501	76.501	70.001	89.501	100.001
EU244916_SSRV_B	43.301	44.501	44.901	45.001	51.301	48.001	48.401	48.801	50.801	45.801	44.901	44.901	46.901	46.001	46.401	46.401	45.301	42.801	44.501	43.201	74.101	74.901	75.701	76.001	73.101	73.601	74.401	73.601	78.001	77.601	78.501	76.801	85.801	82.601	100.001
AF072672_SSRV_A	43.301	45.001	44.501	43.901	51.901	47.501	48.001	48.401	50.801	44.601	44.201	44.201	46.001	45.201	44.401	44.401	46.601	43.601	44.501	44.101	73.701	74.501	74.501	75.601	72.701	73.201	74.001	73.201	77.201	77.201	77.601	74.401	87.001	82.201	96.401	100.001
EU244915_ESV	45.601	43.301	44.901	47.801	46.901	47.501	47.201	47.201	49.201	46.301	45.801	46.301	46.001	47.101	43.101	43.101	44.501	42.401	43.601	44.101	72.501	71.701	75.201	74.801	72.501	72.701	72.201	72.401	75.101	74.001	74.401	68.701	83.801	82.201	85.801	85.401	100.001
M23022_DSV	45.401	43.301	44.601	44.501	42.401	43.201	43.601	43.601	45.301	42.601	42.601	43.801	45.401	43.601	44.401	44.401	47.901	44.901	44.501	45.001	69.301	68.901	70.501	66.801	67.901	68.901	70.101	69.301	69.501	70.101	70.101	67.201	70.501	68.501	68.401	68.001	67.101	100.001
Y00514_MSV_A	39.001	43.301	42.601	42.801	45.601	45.701	46.101	46.101	48.101	41.601	40.701	40.501	44.801	43.201	43.201	43.201	46.601	41.301	43.001	45.901	68.401	68.001	70.101	69.701	69.101	68.901	69.701	69.701	70.101	68.901	70.101	66.801	66.401	64.301	66.801	66.801	65.801	61.301	100.001
EU628597_MSV_B	39.501	43.301	44.201	42.201	42.401	45.301	46.501	46.101	47.701	41.601	40.701	40.901	42.101	41.901	43.201	43.201	45.701	40.401	42.101	45.501	65.601	66.001	68.001	67.601	67.101	66.401	67.201	67.201	68.001	67.601	68.901	66.401	64.801	63.901	65.601	65.201	64.201	61.301	95.501	100.001
EU628638_MSV_H	39.001	44.301	44.201	42.801	41.201	46.901	48.101	47.701	49.801	41.201	40.301	40.501	43.601	43.201	40.601	40.601	43.801	40.301	41.101	44.201	66.801	66.001	67.601	68.001	67.501	67.201	68.001	67.201	68.901	67.601	68.901	65.601	64.801	64.301	65.601	65.201	65.801	60.901	93.401	94.301	100.001
EU628631_MSV_G	41.701	43.801	45.601	43.201	44.401	46.701	47.901	47.501	47.901	40.501	39.701	39.701	41.701	41.501	42.301	42.301	44.601	42.901	42.101	43.301	63.501	65.601	67.201	66.001	65.801	66.001	66.401	66.401	67.601	66.801	67.601	65.201	65.801	67.101	67.101	67.501	66.301	62.101	84.401	84.401	85.201	100.001
EU628629_MSV_F	39.901	42.401	44.401	40.701	44.401	46.301	47.501	46.701	48.301	42.101	41.301	41.301	40.901	41.101	41.001	41.001	43.401	41.701	41.301	43.301	62.301	65.201	66.801	66.001	63.801	64.301	64.801	63.901	65.601	65.601	66.401	63.501	64.301	65.801	64.301	64.801	65.801	60.501	85.201	86.101	86.901	93.401	100.001
EU628643_MSV_K	37.301	44.801	43.801	44.901	43.201	46.101	46.901	46.501	46.101	40.901	40.101	40.501	46.401	42.301	41.201	41.201	45.301	41.101	42.101	43.001	65.601	66.001	66.801	69.301	67.801	67.501	67.201	66.801	69.501	67.601	69.301	65.201	64.301	64.301	63.101	63.501	64.201	60.901	83.601	85.201	85.201	81.101	82.801	100.001
AF329889_MSV_D	39.101	46.201	44.601	41.901	42.401	46.901	48.301	47.901	47.901	41.301	40.501	40.901	45.601	42.701	40.201	40.201	46.601	42.801	42.401	43.001	65.601	66.401	67.201	68.401	67.501	67.601	67.601	67.201	67.601	66.401	68.001	63.901	64.301	66.001	64.601	65.001	65.401	60.501	84.401	85.201	85.701	80.701	82.401	96.301	100.001
AF007881_MSV_C	39.101	44.801	44.201	41.901	42.401	46.501	47.901	47.501	47.501	40.901	40.101	40.501	45.101	42.301	40.201	40.201	46.201	42.401	41.901	43.001	64.801	65.601	66.401	68.001	67.501	67.601	67.601	66.801	67.601	66.401	68.001	63.901	64.301	65.601	64.601	65.001	65.001	60.101	84.001	84.801	85.201	80.301	82.001	96.301	99.201	100.001
EU628641_MSV_J	39.501	45.701	42.801	41.501	44.401	44.901	45.701	45.701	46.501	40.901	40.101	40.501	45.101	41.901	42.201	42.201	44.001	39.801	39.401	42.801	66.401	67.601	68.401	69.301	66.301	66.001	66.801	66.001	68.401	67.601	68.901	65.201	63.501	63.101	65.401	64.201	64.601	59.301	84.401	86.101	85.201	81.101	82.401	91.001	91.801	91.401	100.001
EU628626_MSV_E	38.601	44.801	42.801	41.501	44.801	44.901	45.701	45.301	46.501	42.101	41.301	41.301	45.101	44.401	42.101	42.101	45.301	40.301	39.801	42.801	67.201	68.001	68.401	69.701	66.301	66.401	66.801	66.001	69.301	67.601	68.901	64.301	64.801	65.701	64.301	63.901	65.401	60.901	84.801	84.001	84.801	82.001	82.401	90.601	91.001	90.601	96.301	100.001
EU628639_MSV_I	39.501	46.701	40.901	42.401	44.401	45.701	46.501	46.101	47.301	41.201	40.301	40.501	45.301	41.001	43.701	43.701	44.001	40.301	39.801	44.401	65.601	67.201	68.401	68.401	65.401	66.001	66.001	65.601	67.601	67.201	68.401	66.801	63.501	63.501	65.401	64.601	63.801	58.001	85.201	84.801	84.801	82.401	83.601	91.001	91.001	91.401	95.901	94.701	100.001
JQ624879_MSRV	42.601	47.801	42.901	42.901	44.201	50.601	51.001	50.201	52.601	45.901	45.901	44.701	46.701	45.801	41.401	41.401	44.001	42.301	43.201	41.201	57.501	56.701	58.001	61.601	57.601	57.301	57.301	58.701	59.801	58.501	58.501	57.301	59.501	59.501	61.001	61.001	57.901	55.601	55.701	56.101	56.101	56.101	56.101	55.701	55.301	54.901	58.201	56.601	57.001
JQ361910_WDIV	42.901	45.701	45.501	42.801	44.801	44.701	46.701	44.701	46.701	44.901	44.101	44.101	46.801	45.001	44.101	44.101	46.201	44.501	43.601	43.901	59.501	56.701	57.701	58.301	57.601	57.701	57.701	59.901	60.501	58.401	59.701	57.201	56.601	54.901	55.901	55.501	54.701	60.201	58.901	58.901	55.701	60.601	59.801	58.901	57.001	56.601	60.201	60.601	58.901
Y11023_CpCDV_B	33.601	41.601	39.701	39.501	41.301	39.501	38.201	39.001	40.001	39.201	39.201	39.701	38.701	40.401	37.601	37.601	37.701	38.601	38.101	37.601	41.701	40.301	39.001	39.601	35.001	34.001	34.601	37.201	37.901	35.901	36.701	37.101	40.701	40.701	39.701	38.801	41.901	37.801	35.901	36.901	37.001	36.301	36.501	35.801	39.601	39.601	41.501	41.001	40.201
FR687959_CpCDV_A	37.401	43.101	39.601	39.901	41.301	38.001	37.601	38.501	38.201	38.501	38.501	38.501	40.201	42.601	39.401	39.401	40.701	42.401	41.501	39.301	44.001	41.501	40.301	41.501	37.901	36.501	37.101	38.101	40.401	37.501	37.901	38.001	45.101	45.501	42.101	41.901	44.701	40.001	35.101	34.701	37.301	40.501	38.601	37.501	38.801	38.301	39.801	39.401	38.601
AM933135_CpCDV_E	35.701	42.601	41.801	40.201	41.301	39.501	38.501	40.501	39.901	38.101	38.101	38.101	38.901	42.101	38.001	38.001	39.401	39.801	40.601	38.501	44.901	41.501	40.701	42.301	38.801	37.301	37.901	39.401	41.001	38.801	39.201	38.001	45.301	44.701	41.301	41.801	44.701	39.701	36.001	35.101	37.301	38.601	37.701	36.301	38.601	38.101	38.601	38.601	37.401
FR687960_CpCDV_D	35.501	42.201	38.501	41.201	40.801	37.401	37.101	38.801	38.301	39.301	39.301	39.301	40.501	41.701	36.301	36.301	37.701	37.701	38.101	38.701	44.201	41.901	41.901	42.101	38.401	41.001	37.301	38.401	41.901	37.901	38.401	36.601	44.401	43.401	43.001	41.701	41.101	41.801	37.701	37.701	38.501	41.401	40.301	38.101	39.901	39.401	38.501	38.901	38.501
AM849097_CpCDV_C	36.001	41.701	38.101	40.801	40.801	37.401	36.101	38.301	37.401	39.701	39.701	39.701	40.501	41.301	37.401	37.401	37.301	37.301	37.701	38.301	43.301	40.601	41.001	40.901	37.901	40.601	36.901	37.901	41.501	37.501	37.901	36.101	44.001	43.001	41.101	42.101	41.101	41.401	39.201	38.201	38.101	40.901	39.901	37.201	39.901	39.501	39.101	39.001	37.801
JN989439_CpYV	35.701	44.101	38.701	42.901	37.001	38.001	37.601	38.401	39.501	36.401	36.001	36.801	42.101	40.801	40.901	40.501	40.701	41.101	41.101	40.701	39.601	41.201	39.601	40.301	39.001	39.701	40.101	39.701	39.401	37.401	38.201	38.101	40.201	38.601	40.601	41.001	39.201	39.301	38.101	37.301	38.101	38.301	37.701	37.701	40.601	40.201	41.201	41.201	41.601
GU256532_CpRLV	37.901	47.401	40.301	40.201	39.801	41.901	40.701	40.701	42.701	38.301	38.301	39.101	39.501	39.801	43.101	43.101	42.401	42.801	43.901	38.801	40.901	40.201	42.001	40.701	36.601	38.101	39.301	38.901	40.601	40.201	40.601	40.601	39.801	39.401	41.101	39.801	39.301	38.101	37.401	35.301	36.101	35.301	34.501	36.601	37.401	37.001	37.001	36.101	37.801
M81103_TYDV_A	34.801	44.501	38.901	41.401	40.601	40.601	38.601	39.001	37.201	37.501	37.501	38.301	41.901	48.701	40.201	40.201	39.501	42.301	42.301	39.701	40.301	40.301	40.101	37.201	38.501	38.301	38.101	39.901	38.501	38.801	39.201	39.501	39.301	39.501	41.501	41.101	40.901	40.801	37.701	37.301	36.001	40.201	38.301	36.001	36.501	36.501	37.701	36.401	37.201
JN989446_TYDV_C	34.301	44.901	37.701	41.801	40.201	40.401	38.401	39.301	38.001	37.101	37.101	37.901	43.801	46.001	40.601	40.601	42.201	42.901	42.901	40.501	39.301	39.301	38.701	38.001	37.401	37.201	38.501	38.501	37.901	37.801	38.201	37.701	36.701	35.401	40.501	40.101	40.301	41.701	37.201	37.701	35.601	39.001	37.101	35.601	35.701	35.701	37.201	36.001	36.801
JN989426_CpCV_E	37.101	46.401	39.301	44.301	39.801	38.401	36.701	37.901	37.001	37.801	37.301	37.801	43.201	47.201	39.301	39.301	41.601	41.601	41.601	39.301	40.701	41.201	42.801	39.001	38.901	37.901	37.901	37.601	38.201	38.301	38.701	38.301	38.501	36.901	39.301	40.401	42.501	41.001	38.501	37.801	37.701	38.801	38.001	37.101	37.201	37.601	38.301	36.701	38.701
JN989415_CpCV_A	36.601	45.901	39.801	42.901	39.801	39.201	36.501	37.801	36.801	38.601	39.001	39.801	44.001	46.801	38.901	38.901	41.701	41.501	41.101	39.701	40.701	42.001	43.201	38.801	39.301	39.201	40.001	38.801	40.001	39.101	39.501	38.301	39.701	40.101	40.701	40.401	42.101	42.301	38.901	38.201	38.101	40.101	38.401	37.501	37.201	37.201	38.801	38.501	39.101
GU256531_CpCV_B	37.501	45.901	38.101	43.101	40.101	38.201	36.501	37.801	36.401	36.901	37.801	38.001	40.701	45.501	37.901	37.901	39.401	40.601	39.801	39.701	38.901	40.601	42.601	40.001	39.101	38.301	37.101	40.001	38.501	39.501	39.901	39.101	39.101	39.101	40.901	40.501	39.101	39.301	36.401	36.801	36.401	39.201	38.401	36.701	36.401	36.801	36.301	36.701	35.601
JN989420_CpCAV	34.801	45.001	36.601	41.801	40.701	37.301	34.601	35.801	34.801	37.601	37.601	38.001	41.501	46.401	37.101	37.101	38.601	43.001	43.901	40.601	38.801	41.301	41.501	39.901	38.601	38.001	39.001	39.601	40.401	39.301	39.701	37.301	39.101	42.401	40.301	39.901	44.501	40.801	38.301	37.101	37.401	40.301	38.201	36.301	36.001	36.001	35.601	34.701	35.601
JN989416_CpCV_C	36.601	42.901	37.001	42.101	40.201	39.701	38.501	39.301	38.301	36.501	36.501	36.901	39.401	42.801	38.401	38.401	38.101	38.001	37.601	38.201	39.601	38.601	41.901	39.101	38.301	37.301	37.801	37.301	38.201	39.401	38.801	37.301	40.301	39.001	39.201	38.401	41.201	40.801	39.001	36.401	36.001	39.701	35.101	37.101	37.201	37.201	37.901	36.301	38.301
JQ647455_WDV_C	35.401	35.201	30.801	34.301	36.501	34.001	33.201	33.601	32.101	32.801	32.801	33.601	33.501	35.701	34.901	34.501	33.501	33.901	34.301	33.601	35.401	35.801	39.401	36.101	35.701	33.101	36.001	35.601	35.001	34.001	34.001	33.601	35.301	32.901	33.601	34.001	36.101	36.601	34.901	33.601	34.501	34.001	33.801	36.601	36.801	37.201	36.301	39.001	36.701
AM040732_WDV_E	34.201	34.801	30.401	35.101	37.301	33.201	33.101	32.801	31.301	32.801	32.801	33.601	31.801	36.201	35.801	35.301	33.901	33.901	34.301	34.001	35.001	35.401	39.001	35.701	38.501	35.701	38.401	38.401	37.301	36.301	36.301	34.001	35.301	33.301	34.001	34.501	36.601	37.001	35.301	34.001	34.901	34.501	34.201	37.001	37.201	37.601	36.701	39.501	37.101
JN791096_WDV_D	35.101	36.601	30.801	32.601	37.801	34.901	33.601	34.001	32.101	34.401	34.401	35.301	31.801	36.301	33.901	33.501	34.101	34.101	34.501	32.301	35.401	36.701	37.701	35.301	39.401	36.501	38.301	39.201	38.101	36.201	35.801	34.401	36.301	33.301	33.201	33.601	36.901	36.901	34.901	33.601	34.501	35.001	34.301	35.701	36.001	36.401	35.401	38.201	35.901
FJ620684_WDV_B	35.501	37.601	32.001	32.201	37.301	32.901	32.401	33.201	31.701	34.401	34.401	35.701	33.101	36.301	33.501	33.001	33.001	33.501	33.501	32.801	37.201	36.801	37.301	34.901	39.401	35.701	36.101	37.901	38.101	36.701	36.301	35.201	37.201	35.101	37.301	37.301	36.101	36.901	35.001	34.201	33.801	34.201	34.301	37.101	37.801	38.201	37.301	37.601	37.301
AJ783960_WDV_A	33.801	35.701	31.601	34.301	38.101	34.001	33.201	33.301	31.701	33.601	34.001	34.901	33.101	37.001	34.501	34.101	34.301	33.501	33.501	33.601	36.201	37.001	36.801	33.801	38.301	35.101	34.701	37.301	36.301	33.201	34.001	33.601	35.301	35.801	35.001	33.601	34.301	35.501	34.501	34.001	33.201	34.001	33.301	37.001	37.701	38.001	35.401	35.701	35.901
AM296025_ODV	37.201	36.201	34.001	33.901	35.601	33.101	32.101	34.501	31.601	36.601	36.601	36.101	32.201	32.601	34.701	34.301	35.501	34.601	34.601	33.901	35.001	36.801	35.101	33.201	36.001	34.401	34.401	37.301	36.701	33.201	34.001	35.201	36.201	33.701	33.101	33.101	34.701	36.901	31.301	30.401	31.701	32.801	32.901	34.901	34.601	36.601	34.601	34.501	34.201
FJ665630_ECSV	35.101	32.201	33.201	35.701	33.201	34.201	31.801	34.201	31.401	36.301	36.301	35.801	33.501	35.801	36.501	36.101	34.901	36.801	37.301	33.501	34.201	33.301	33.101	33.301	33.201	33.101	34.701	33.501	34.701	34.901	34.901	36.101	36.001	34.201	35.601	34.901	34.001	36.401	33.601	32.801	32.801	33.201	34.101	30.101	31.001	31.001	31.801	31.501	34.601
JF508490_EMSV	31.601	36.801	37.501	36.801	37.701	36.301	36.301	33.101	32.201	37.701	37.301	36.001	35.701	34.001	35.001	35.001	36.501	32.201	36.901	31.301	38.001	37.601	35.501	37.401	39.001	39.201	41.101	38.401	39.001	39.201	39.801	38.901	35.601	38.401	36.301	36.601	35.601	38.901	35.001	33.801	34.201	35.001	32.901	36.101	38.501	36.601	35.001	35.001	34.601
E02258_MiSV	30.801	34.801	31.801	34.001	36.701	34.601	35.001	34.201	35.201	35.901	35.001	36.101	35.201	34.901	29.701	29.701	32.601	32.501	31.401	30.201	37.301	36.901	34.701	34.601	33.501	32.501	32.501	32.501	33.201	33.201	33.201	30.301	34.301	34.201	34.201	34.601	35.601	34.301	34.301	32.801	33.501	32.401	31.901	34.901	35.601	35.201	33.901	33.901	33.501
[truncated: 25 more columns]
